# Supplementary material for: Exercise Training Attenuates Hypertension via Suppressing ROS/MAPK/NF-κB/AT-1R Pathway in the Hypothalamic Paraventricular Nucleus
Source: Nutrients. 2022 Sep 24;14(19):3968. doi: 10.3390/nu14193968 (PMC9573547; doi:10.3390/nu14193968)
Supplement: Supplementary file 1 [file nutrients-14-03968-s001.zip]

Archive with 1 entries (1 files):
- nutrients-1904232-supplementary.pdf
